# Supplementary material for: Rapid risk assessment to address emerging concerns of HPAI in raw and pasteurized milk
Source: PLoS One. 2025 Jun 4;20(6):e0322948. doi: 10.1371/journal.pone.0322948 (PMC12136469; doi:10.1371/journal.pone.0322948)
Supplement: S1 File [file pone.0322948.s006.R]

############### CODE USED FOR THE TOP-DOWN APPROACH
## 


# Number of iterations
iter <- 1E7

# load libraries
library(ggplot2)
library(dplyr)
library(scales)
library(extraDistr)

# pasteurisation (past == TRUE) or not (past == FALSE)
for(past in c(TRUE, FALSE)){
  # 6 possible Scenarios
  # Taken from Detection of Novel Influenza Viruses Through Community and Healthcare 
  # Testing: Implications for Surveillance Efforts in the United States
  # Sinead E. Morris, Matthew Gilmer, Ryan Threlkel, Lynnette Brammer, Alicia P. Budd, 
  # A. Danielle Iuliano, Carrie Reed, Matthew Biggerstaff
  #  https://doi.org/10.1111/irv.13315
  
  # Note: Scenario 1 and 5 are used in the study
  
  for(scenario in 1:6){
    
    set.seed(1234)
    
    cat("pasteurization:",past, "scenario",scenario, "\n")
    ###################################################
    # Baseline virulence, UC/ED system
    if(scenario == 1){
      print("Baseline, UC/ED")
      # Probability symptomatic
      psymp <- runif(iter, min=.40, max=.80) 
      # Probability seek medical service
      pseek <- runif(iter, min = .10, max = .20) 
      # Probability test (truncated normal)
      ptest <- extraDistr::rtnorm(iter, mean = .5, sd = .1, a=.1, b=.9)
    }
    
    # H5-like virulence, UC/ED, similarly
    if(scenario == 4){
      print("H5-like, UC/ED")
      psymp <- pmin(runif(iter, .40, .80) * 1.5, 1) 
      pseek <- pmin(runif(iter, .10, .20) * 1.5, 1)
      ptest <- extraDistr::rtnorm(iter,.5,.1, a=.1, b=.9)
    }
    
    ###################################################
    # Baseline, Hospital
    if(scenario == 2){
      print("Baseline, Hospital")
      psymp <- runif(iter, .40, .80) 
      pseek <- runif(iter, .01, .02) 
      ptest <- extraDistr::rtnorm(iter,.53,.1, a=.20, b=.95)
    }
    
    # H5-like, Hospital
    if(scenario == 5){
      print("H5-like, Hospital")
      psymp <- pmin(runif(iter, .40, .80) * 1.5, 1) 
      pseek <- runif(iter, .60, .70)
      ptest <- extraDistr::rtnorm(iter,.53,.1, a=.20, b=.95)
    }
    
    ###################################################
    # Baseline, ICU
    if(scenario == 3){
      print("Baseline, ICU")
      psymp <- runif(iter, .40, .80) 
      pseek <- runif(iter, .01, .02)  * runif(iter, .15, .20) 
      ptest <- extraDistr::rtnorm(iter,.46,.1, a=.01, b=.95)
    }
    
    # H5-like, ICU
    if(scenario == 6){
      print("H5-like, ICU")
      psymp <- pmin(runif(iter, .40, .80) * 1.5, 1) 
      pseek <- runif(iter, .60, .70)  * runif(iter, .75, .85) 
      ptest <- extraDistr::rtnorm(iter,.46,.1, a=.01, b=.95)
    }
    
    # Probability tested 
    ptestcase <- psymp*pseek*ptest
    
    # probability a positive test is forwarded to a public health laboratory for further testing
    pf <- .5
    # probability that testing occurs while virus is still detectable
    pd <- runif(iter, .5,.85)
    # sensitivity of the diagnostic test
    tsn <- runif(iter, .8, 1)
    
    pdetect <- ptestcase*pd*tsn*pf

    # Recreate results from the Morris paper for check
    N <- 330E6
    I <- 100 
    TxI <- I/N
    prob <- 1-(1-TxI*pdetect)^N 
    print(round(quantile(prob, c(0.025,.5,.975)) *100))
    
    
    # Probability detection
    print("probability of detection")
    print(round(quantile(pdetect, c(0.025,.5,.975)) * 100,2))
    
    day <- 1:120
    duration <- length(day)
    
    # Number of serving per day (fn pasteurization)
    if(past) servingsPerDay <- 1.51E+08 else servingsPerDay <- 6.67E+08/365
    # row: day, col: Monte-Carlo
    servings <- matrix(servingsPerDay * day, ncol=iter, nrow=duration) 
    Detected <- matrix(pdetect[1:iter], ncol=iter, nrow=duration, byrow=TRUE)
    
    # Servings * prevalence * pdetected is the expected number of detected cases.
    # Assuming a Poisson distribution, the probability to have 0 case is
    # exp(-Servings * prevalence * pdetected)
    # 0 cases is unexpected if exp(-Servings * prevalence * pdetected) <= 0.05
    # Rearranging
    TxI95 <- -log(.05)/(servings*Detected)
    # Get estimate and confidence interval from teh Monte-Carlo 
    q <- apply(TxI95, 1, quantile, probs=c(0.5,0.025,0.975)) * 1E9
    Res <- data.frame(day=day, t(q))
    
    # Then graph
    x <- ggplot(Res, aes(x=day)) +
      geom_line(aes(y=X50.), linetype=1, linewidth=2) +
      geom_line(aes(y=X2.5.), linetype=2, linewidth=1) +
      geom_line(aes(y=X97.5.), linetype=2, linewidth=1) +
      theme_bw() +
      #    geom_abline(intercept = lm$coefficients[1], slope=lm$coefficients[2], linewidth=5) +
      scale_y_log10(breaks=c(seq(0.01,0.09, by=.01),seq(0.1,0.9,by=.1), seq(1,9,1),  seq(10,100,10),
                             seq(100,1000,100),seq(1000,10000,1000), seq(10000,100000,10000))) + 
      ylab("Risk per serving (x1E9)") 
    
    # Assign the graph with a specific name
    assign(paste0("graph",past,scenario), value = x)
    
    print("Prevalence as a function of days")
    print(signif(Res[c(30,60,90),] ,3))
    
  }
}

# You can now print graphs "graph(FALSE or TRUE)(Scenario). example
graphTRUE1
